# Supplementary material for: A quantitative approach to measure and predict microbiome response to antibiotics
Source: mSphere. 2024 Sep 4;9(9):e00488-24. doi: 10.1128/msphere.00488-24 (PMC11423569; doi:10.1128/msphere.00488-24)
Supplement: Supplemental tables — Tables S1-S5. [file msphere.00488-24-s0002.xlsx]

## Sheet: Legends
Supplemental Tables
Table S1. Analysis of taxonomic abundance in the study from Basolo et al. Taxa with a mean relative abundance greater than 0.005 were tested using linear models. The estimate column gives the estimated difference in log-transformed relative abundance (base 10) relative to the placebo group. The fdr column gives the p-value after adjustment to control for the false discovery rate.
Table S2. Analysis of taxonomic abundance in the study from Sprockett et al. Taxa with a mean relative abundance greater than 0.005 were tested using linear mixed effects models. The term column gives the week of the study where abundances were compared. The estimate column gives the estimated difference in log-transformed relative abundance (base 10) relative to the abundance at week 0. The fdr …
Table S3. Analysis of taxonomic abundance in the study from Willmann et al. Taxa with a mean relative abundance greater than 0.005 were tested using linear mixed effects models. The term column gives the day of the study where abundances were compared. The estimate column gives the estimated difference in log-transformed relative abundance (base 10) relative to the abundance at day 0. The fdr col…
Table S4. Analysis of taxonomic abundance in the study from Cabral et al. Taxa with a mean relative abundance greater than 0.005 were tested using linear models. The estimate column gives the estimated difference in log-transformed relative abundance (base 10) relative to the control group. The fdr column gives the p-value after adjustment to control for the false discovery rate.
Table S5. Analysis of taxonomic abundance in the study from Boynton et al. Taxa with a mean relative abundance greater than 0.005 were tested using linear mixed effects models. The term column gives the day of the study where abundances were compared. The estimate column gives the estimated difference in log-transformed relative abundance (base 10) relative to the abundance at day 0. The fdr colu…

## Sheet: Table S1
	estimate	fdr
Proteobacteria - Klebsiella oxytoca	2.31811	0.00247556
Firmicutes - Roseburia hominis	-1.08177	0.00247556
Firmicutes - Anaerostipes hadrus	-1.25288	0.00247556
Firmicutes - Clostridiales	-0.952559	0.00247556
Bacteroidetes - Bacteroidales	-1.10669	0.00247556
Firmicutes - Eubacterium [Eubacterium] eligens	-1.07131	0.00247556
Firmicutes - Lactobacillus rhamnosus	1.90994	0.00364408
Firmicutes - Anaerostipes [Eubacterium] rectale	-1.08997	0.00364408
Firmicutes - Eubacterium [Eubacterium] hallii	-0.925755	0.00542156
Bacteroidetes - Alistipes shahii	-1.06688	0.00697423
Bacteroidetes - Bacteroides	-1.10702	0.00697423
Proteobacteria - Klebsiella	1.97296	0.00712353
Bacteroidetes - Bacteroides dorei	-1.03337	0.00951507
Bacteroidetes - Alistipes finegoldii	-1.23307	0.00951507
Bacteroidetes - Bacteroides fragilis	-0.836683	0.00951507
Bacteroidetes - Bacteroides cellulosilyticus	-0.895105	0.00951507
Firmicutes - Faecalibacterium prausnitzii	-0.994281	0.0119614
Bacteroidetes - Bacteroides thetaiotaomicron	-0.932528	0.0166475
Bacteroidetes - Bacteroides vulgatus	-1.03456	0.0166475
Bacteroidetes - Parabacteroides	-0.849217	0.0206915
Actinobacteria - Collinsella aerofaciens	-0.83596	0.0207967
Proteobacteria - Enterobacteriaceae	1.31581	0.0266742
Bacteroidetes - Bacteroides caecimuris	-0.956517	0.0266742
Proteobacteria - Klebsiella pneumoniae	1.3241	0.0326313
Bacteroidetes - Bacteroides ovatus	-0.892587	0.0586118
Proteobacteria - Escherichia coli	1.20158	0.0637147
Bacteroidetes - Bacteroides caccae	-0.796202	0.0648253
Firmicutes - Acidaminococcus intestini	1.15308	0.0735943
Firmicutes - Lactobacillus salivarius	0.903255	0.0735943
Verrucomicrobia - Akkermansia muciniphila	1.01009	0.110275
Firmicutes - Ruminococcus bicirculans	-0.658242	0.147012
Firmicutes - Lactobacillus ruminis	0.494243	0.345407

## Sheet: Table S2
assignment	term	estimate	fdr
Firmicutes - Enterococcus	Week 4	3.34485	3.54244e-24
Bacteroidetes - Parabacteroides	Week 4	-1.78941	1.60351e-11
Firmicutes - Peptostreptococcaceae	Week 4	-2.30325	1.60351e-11
Firmicutes - Lactobacillus	Week 4	2.03855	1.60351e-11
Firmicutes - Clostridiales	Week 4	-1.84754	3.27176e-11
Firmicutes - Dorea	Week 4	-1.93629	8.66622e-11
Bacteroidetes - Bacteroides	Week 4	-1.97249	1.07894e-09
Firmicutes - Coprococcus	Week 4	-1.75148	9.65397e-09
Firmicutes - Blautia	Week 4	-1.86373	9.65397e-09
Bacteroidetes - Alistipes	Week 4	-1.54507	6.33942e-08
Firmicutes - Ruminococcaceae	Week 4	-1.56655	6.33942e-08
Firmicutes - Clostridium	Week 4	-1.51033	1.80046e-07
Firmicutes - Oscillospira	Week 4	-1.46754	2.20721e-07
Firmicutes - Faecalibacterium	Week 4	-1.65886	2.20721e-07
Firmicutes - Lachnospiraceae	Week 4	-1.44823	6.39019e-07
Firmicutes - [Ruminococcus]	Week 4	-1.32965	1.39591e-05
Firmicutes - Veillonella	Week 4	-1.31313	1.66743e-05
Firmicutes - Streptococcus	Week 4	1.02397	2.58885e-05
Firmicutes - Dialister	Week 4	-1.08136	2.95855e-05
Firmicutes - Ruminococcus	Week 4	-1.06075	7.17594e-05
Bacteroidetes - Rikenellaceae	Week 4	-0.938519	0.000327197
Firmicutes - [Eubacterium]	Week 4	-0.931574	0.000920155
Firmicutes - Erysipelotrichaceae	Week 4	-0.722184	0.00901855
Firmicutes - Roseburia	Week 4	-0.767653	0.0135207
Proteobacteria - Sutterella	Week 4	-0.669742	0.0251686
Proteobacteria - Morganella	Week 4	0.559497	0.0294095
Firmicutes - Enterococcus	Week 8	2.93613	3.62101e-19
Firmicutes - Clostridiales	Week 8	-1.99201	1.09746e-11
Firmicutes - Dorea	Week 8	-2.09279	2.18429e-11
Bacteroidetes - Bacteroides	Week 8	-2.17235	1.37465e-10
Firmicutes - Lactobacillus	Week 8	1.95488	1.92238e-10
Firmicutes - Faecalibacterium	Week 8	-2.17374	1.92238e-10
Firmicutes - Coprococcus	Week 8	-2.01596	2.11781e-10
Bacteroidetes - Parabacteroides	Week 8	-1.67922	2.11781e-10
Firmicutes - Ruminococcaceae	Week 8	-1.81427	1.72092e-09
Firmicutes - Blautia	Week 8	-1.93894	5.86326e-09
Firmicutes - Oscillospira	Week 8	-1.69927	7.91139e-09
Firmicutes - [Ruminococcus]	Week 8	-1.72356	6.58495e-08
Firmicutes - Peptostreptococcaceae	Week 8	-1.67023	5.17969e-07
Firmicutes - Lachnospiraceae	Week 8	-1.46219	1.07616e-06
Bacteroidetes - Alistipes	Week 8	-1.36452	2.3612e-06
Firmicutes - Dialister	Week 8	-1.23558	4.44576e-06
Firmicutes - Veillonella	Week 8	-1.22711	8.66411e-05
Firmicutes - Ruminococcus	Week 8	-0.983944	0.000388086
Proteobacteria - Sutterella	Week 8	-1.08078	0.000537497
Firmicutes - Clostridium	Week 8	-1.00152	0.000541843
Firmicutes - Erysipelotrichaceae	Week 8	-0.882128	0.00205446
Proteobacteria - Morganella	Week 8	0.818004	0.00223284
Firmicutes - Roseburia	Week 8	-0.931334	0.00362811
Firmicutes - [Eubacterium]	Week 8	-0.813619	0.00468647
Firmicutes - Streptococcus	Week 8	0.659499	0.0070483
Bacteroidetes - Rikenellaceae	Week 8	-0.677524	0.0103348
Firmicutes - Gemmiger	Week 8	-0.541754	0.0337592
Bacteroidetes - Prevotella	Week 8	-0.394335	0.0436027
Bacteroidetes - Parabacteroides	Week 12	-1.62597	2.75611e-08
Firmicutes - Faecalibacterium	Week 12	-1.83549	7.04667e-07
Firmicutes - Enterococcus	Week 12	1.58295	1.13842e-06
Bacteroidetes - Bacteroides	Week 12	-1.61064	6.18717e-06
Firmicutes - Dorea	Week 12	-1.45623	6.571e-06
Bacteroidetes - Alistipes	Week 12	-1.084	0.000889995
Proteobacteria - Sutterella	Week 12	-1.16558	0.000932605
Firmicutes - Clostridiales	Week 12	-0.954889	0.00170196
Firmicutes - Dialister	Week 12	-0.930937	0.00181644
Firmicutes - Coprococcus	Week 12	-0.977852	0.00392933
Firmicutes - Gemmiger	Week 12	-0.841292	0.00393333
Firmicutes - Erysipelotrichaceae	Week 12	-0.761425	0.0205325
Actinobacteria - Bifidobacterium	Week 12	-0.830174	0.025321
Firmicutes - Peptostreptococcaceae	Week 12	0.809156	0.0273271
Firmicutes - Clostridium	Week 12	0.684704	0.0362922
Firmicutes - Lactobacillus	Week 12	0.66812	0.0404923

## Sheet: Table S3
assignment	term	estimate	fdr
Bacteroidetes - Alistipes shahii	Day 3	-0.699053	0.000869621
Bacteroidetes - Odoribacter splanchnicus	Day 3	-0.358619	0.00371156
Bacteroidetes - Parabacteroides	Day 3	-0.340405	0.0127732
Bacteroidetes - Bacteroides ovatus	Day 3	-0.568173	0.0127732
Bacteroidetes - Alistipes finegoldii	Day 3	-0.464632	0.0127732
Firmicutes - Faecalibacterium prausnitzii	Day 3	-0.543703	0.0127732
Bacteroidetes - Parabacteroides sp. CT06	Day 3	-0.360291	0.0127732
Proteobacteria - Escherichia coli	Day 3	-0.775481	0.0140009
Firmicutes - Faecalibacterium prausnitzii	Day 7	-1.10923	1.15041e-06
Bacteroidetes - Alistipes shahii	Day 7	-0.854029	1.05606e-05
Firmicutes - Ruminococcus bicirculans	Day 7	-1.33111	1.05606e-05
Bacteroidetes - Parabacteroides	Day 7	-0.555923	1.05606e-05
Proteobacteria - Escherichia coli	Day 7	-1.34519	1.42516e-05
Bacteroidetes - Alistipes finegoldii	Day 7	-0.624592	0.000386493
Bacteroidetes - Odoribacter splanchnicus	Day 7	-0.382834	0.000442447
Bacteroidetes - Parabacteroides sp. CT06	Day 7	-0.368745	0.0085144
Bacteroidetes - Bacteroides caccae	Day 7	-0.339331	0.0085144
Firmicutes - Eubacterium [Eubacterium] eligens	Day 7	-0.54148	0.0110929
Firmicutes - Roseburia hominis	Day 7	-0.517533	0.0110929
Bacteroidetes - Bacteroides	Day 7	0.149572	0.0241484
Verrucomicrobia - Akkermansia muciniphila	Day 7	-0.534335	0.027626

## Sheet: Table S4
assignment	estimate	fdr
Bacteroidetes - Bacteroides ovatus	0.680501	3.53839e-05
Bacteroidetes - Bacteroides thetaiotaomicron	0.784884	3.53839e-05
Bacteroidetes - Bacteroides fragilis	0.491436	0.00152838
Firmicutes - Lactobacillus johnsonii	-1.39248	0.00220693
Firmicutes - Roseburia hominis	-1.22252	0.00255334
Bacteroidetes - Muribaculum intestinale	-1.37917	0.00332167
Firmicutes - Lachnoclostridium phocaeense	-1.178	0.00371642
Firmicutes - Ruminococcaceae	-0.992703	0.00407353
Firmicutes - Lachnoclostridium [Clostridium] bolteae	-0.960312	0.00734834
Firmicutes - Clostridiales	-0.949789	0.00734834
Bacteria	-0.696723	0.00734834
Firmicutes - Lachnoclostridium sp. YL32	-1.07019	0.0088779
Proteobacteria - Pseudomonas tolaasii	-0.659463	0.010156
Firmicutes - Faecalibacterium prausnitzii	-0.903937	0.0131646
Bacteroidetes - Bacteroides caecimuris	0.287606	0.0368319
Firmicutes - Intestinimonas butyriciproducens	-0.676518	0.0409279
Firmicutes - Flavonifractor plautii	-0.656769	0.045792
Firmicutes - Oscillibacter valericigenes	-0.627782	0.105302
Verrucomicrobia - Akkermansia muciniphila	-0.212162	0.600758

## Sheet: Table S5
assignment	doxy_suscept	term	estimate	fdr
Tenericutes - RF39	susceptible	Doxycycline:Day 7	-3.31351	4.22e-09
Firmicutes - rc4-4	susceptible	Doxycycline:Day 7	-3.67265	1.3e-06
Firmicutes - Streptococcus	susceptible	Doxycycline:Day 7	4.8046	4.62e-06
Firmicutes - Lactobacillus	susceptible	Doxycycline:Day 7	-2.09984	5.45e-06
Bacteroidetes - Parabacteroides	susceptible	Doxycycline:Day 7	-3.25687	2e-05
Proteobacteria - Enterobacteriaceae	susceptible	Doxycycline:Day 7	3.48958	0.000127
Firmicutes - Clostridium	susceptible	Doxycycline:Day 7	-2.23185	0.00104727
Firmicutes - Clostridiales	susceptible	Doxycycline:Day 7	-1.37355	0.00206237
Firmicutes - Ruminococcaceae	susceptible	Doxycycline:Day 7	-1.78025	0.0211698
Firmicutes - Ruminococcus	susceptible	Doxycycline:Day 7	-0.714784	0.0211698
Firmicutes - Ruminococcus	susceptible	Doxycycline:Day 14	-4.07129	7.43e-13
Tenericutes - RF39	susceptible	Doxycycline:Day 14	-4.47916	2.11e-12
Firmicutes - rc4-4	susceptible	Doxycycline:Day 14	-4.73375	9.3e-09
Firmicutes - Oscillospira	susceptible	Doxycycline:Day 14	-4.52417	1.45e-07
Bacteroidetes - Parabacteroides	susceptible	Doxycycline:Day 14	-4.26577	4.28e-07
Firmicutes - Clostridium	susceptible	Doxycycline:Day 14	-3.28867	1.32e-05
Firmicutes - Coprococcus	susceptible	Doxycycline:Day 14	-3.86874	3.74e-05
Firmicutes - Ruminococcaceae	susceptible	Doxycycline:Day 14	-3.69305	5.13e-05
Firmicutes - Streptococcus	susceptible	Doxycycline:Day 14	4.06883	5.13e-05
Firmicutes - Lactobacillus	susceptible	Doxycycline:Day 14	-1.73371	9.67e-05
Bacteroidetes - Bacteroides	resistant	Doxycycline:Day 14	-0.970386	0.000245
Firmicutes - Clostridiales	susceptible	Doxycycline:Day 14	-1.7126	0.000295
Firmicutes - Lachnospiraceae	susceptible	Doxycycline:Day 14	-2.80891	0.00038
Proteobacteria - Enterobacteriaceae	susceptible	Doxycycline:Day 14	1.98046	0.0151253
Tenericutes - RF39	susceptible	Doxycycline:Day 21	-4.03216	9.46e-12
Firmicutes - Ruminococcus	susceptible	Doxycycline:Day 21	-2.09542	6.17e-08
Firmicutes - rc4-4	susceptible	Doxycycline:Day 21	-3.97632	8.65e-08
Bacteroidetes - Parabacteroides	susceptible	Doxycycline:Day 21	-4.03994	3.71e-07
Firmicutes - Clostridium	susceptible	Doxycycline:Day 21	-3.81674	3.71e-07
Proteobacteria - Enterobacteriaceae	susceptible	Doxycycline:Day 21	4.36009	3.33e-06
Firmicutes - Ruminococcaceae	susceptible	Doxycycline:Day 21	-4.00992	4.44e-06
Firmicutes - Clostridiales	susceptible	Doxycycline:Day 21	-1.1404	0.00630373
Firmicutes - Ruminococcus	susceptible	Doxycycline:Day 28	-4.06939	2.57e-14
Tenericutes - RF39	susceptible	Doxycycline:Day 28	-3.88168	7.62e-12
Firmicutes - Clostridiales	susceptible	Doxycycline:Day 28	-3.92026	5.99e-10
Firmicutes - rc4-4	susceptible	Doxycycline:Day 28	-3.96753	4.25e-08
Firmicutes - Clostridium	susceptible	Doxycycline:Day 28	-3.87874	1.68e-07
Bacteroidetes - Parabacteroides	susceptible	Doxycycline:Day 28	-3.95943	2.49e-07
Firmicutes - Ruminococcaceae	susceptible	Doxycycline:Day 28	-4.14778	1.97e-06
Firmicutes - Oscillospira	susceptible	Doxycycline:Day 28	-3.20064	2.69e-06
Proteobacteria - Enterobacteriaceae	susceptible	Doxycycline:Day 28	3.57139	2.72e-05
Firmicutes - Lactobacillus	susceptible	Doxycycline:Day 28	-1.49189	0.000118
Firmicutes - Lachnospiraceae	susceptible	Doxycycline:Day 28	-2.49556	0.000576
Firmicutes - Coprococcus	susceptible	Doxycycline:Day 28	-2.36442	0.00247464
